# Supplementary material for: Structural basis for +1 ribosomal frameshifting during EF-G-catalyzed translocation
Source: Nat Commun. 2021 Jul 30;12:4644. doi: 10.1038/s41467-021-24911-1 (PMC8324841; doi:10.1038/s41467-021-24911-1)
Supplement: Supplementary file 4 — source data [file 41467_2021_24911_MOESM4_ESM.xlsx]

## Sheet: Figure1
	Figure 1b	CCA-A					Figure 1c	CCC-A					Figure 1d	CCC-C
	ProM tRNAPro(UGG)	+	+	+	+		ProM tRNAPro(UGG)	+	+	+	+		ProM tRNAPro(UGG)	+	+	+	+
	ProL tRNAPro(GGG)	+	+	−	−		ProL tRNAPro(GGG)	+	+	−	−		ProL tRNAPro(GGG)	+	−	+	−
	m1G37	+	−	+	−		m1G37	+	−	+	−		m1G37	+	−	+	−
	+1 FS (%)						+1 FS (%)						+1 FS (%)
	Rep 1	0.49994	0.475173	0.181059	1.86094		Rep 1	1.95959	7.08202	3.96213	14.0226		Rep 1	1.07287	4.22697	1.90623	3.60951
	Rep 2	0.522371	0.914611	0.16113	1.40355		Rep 2	1.01789	8.70901	3.44552	11.6685		Rep 2	0.61124	3.46783	1.78062	3.97904
	Rep 3	0.769223	1.69512	1.10416	1.84812		Rep 3	1.61235	6.324	3.75644	8.9848		Rep 3	0.751784	4.36272	2.16301	6.19407
	Rep 4	0.698508		1.45614			Rep 4	1.55669	4.91612	5.78661			Rep 4	1.22175	4.00619	2.03664	3.03723
	Rep 5						Rep 5						Rep 5
	Average	0.62251	1.0283	0.725621	1.7042		Average	1.53663	6.75779	4.23768	11.5586		Average	0.91441	4.01593	1.97163	4.20496
	SD	0.114402	0.504489	0.568363	0.212658		SD	0.336944	1.3686	0.912993	2.05814		SD	0.243888	0.341069	0.142844	1.19642

## Sheet: Figure2
Figure 2
ProM	mRNA	temp	MgCl2	Buffer	% fMPS	%fMPV
native	CCCA	37	3.5	H	58.6, 56.1, 55.2	30.4, 35.4, 35.9
native	CCCA	37	20	H	60.4, 60.5, 61.6	8.08, 8.52, 8.92
native	CCCA	37	3.5	K	80.1, 78.0, 72.2	10.4, 11.1, 11.9
native	CCCA	37	20	K	33.8, 36.0, 30.6	6.98, 3.98, 5.04
native	CCCA	20	3.5	H	88.1, 87.8, 88.1	8.28, 8.96, 9.62
native	CCCA	20	20	H	62.4, 68.2, 70.4	0
native	CCCA	20	3.5	K	83.3, 85.5, 82.0	0
native	CCCA	20	20	K	29.0, 22.0, 23.8	0
native	CCAA	20	3.5	H	89.6, 93.2, 92.5	0
native	CCAA	20	20	H	69.3, 74.6, 77.9	0
native	CCAA	20	3.5	K	83.1, 85.6, 84.5	0
native	CCAA	20	20	K	39.4, 36.1, 37.9	0
transcript	CCCA	20	3.5	H	73.5, 74.6, 77.3	16.6, 17.0, 18.2
transcript	CCCA	20	20	H	51.6, 52.9, 50.7, 47.5	0
transcript	CCCA	20	3.5	K	71.3, 72.8, 70.1	3.05, 1.96, 2.51, 1.96
transcript	CCCA	20	20	K	27.6, 28.6, 26.5, 22.6	0
transcript	CCAA	20	3.5	H	95.8, 96.4, 96.8, 96.5	0
transcript	CCAA	20	20	H	69.6, 67.4, 66.9, 68.5	0
transcript	CCAA	20	3.5	K	85.1, 86.4, 85.8, 82.5	0
transcript	CCAA	20	20	K	36.2, 34.2, 35.2	0

## Sheet: Supplementary_Figure5
Supplemental Figure 5
native ProM--CCAA--Buffer H--20 oC				native ProM--CCAA--Buffer K--20 oC
	MgCl2	% fMPS			MgCl2	% fMPS
	3.5	89.6, 93.2, 92.5			3.5	83.1, 85.9, 84.5
	7	92.3, 92.3, 91.5			7	71.5, 69.5, 65.8
	10	87.9, 89.3, 90.1			10	59.2, 58.5, 55.7
	13.5	83.0, 86.5, 83.8			13.5	57.8, 54.0, 52.3
	17	73.8, 75.8, 78.4			17	42.5, 42.5, 40.2
	20	69.3, 74.6, 77.9			20	39.4, 36.1, 37.9
native ProM--CCCA-Buffer H--20 oC				native ProM--CCCA-Buffer K--20 oC
	MgCl2	% fMPS			MgCl2	% fMPS
	3.5	91.5, 92.2, 92.2			3.5	83.3, 85.5, 82.0
	7	90.8, 93.0, 89.7			7	71.2, 62.7, 60.8
	10	85.0, 85.5, 86.1			10	55.7, 54.4, 53.8
	13.5	80.6, 79.7, 79.3			13.5	52.1, 47.9, 48.7
	17	66.6, 67.2, 68.8			17	35.6, 34.4, 35.8
	20	62.4, 68.2, 70.4			20	29.0, 22.0, 23..8

## Sheet: Supplementary_Figure6
Supplemental Figure 6
native ProM--CCCA--Buffer H--3.5 mM MgCl2--20 oC
	Time	% fMPS	%fMPV
	1	7.71, 6.25, 6.82
	2	9.41, 10.32, 12.13
	4	29.4, 22.5, 26.1
	6	42.0, 36.9, 38.6
	10	67.5, 72.4, 70.1
	20	87.1, 84.2, 86.5	0.523, 0.842, 0.783
	40	83.2, 86.1, 85.4	2.36, 2.09, 2.93
	60	83.5, 86.5, 86.4	3.93, 7.22, 5.01
	100	80.5, 84.7, 79.2	8.44, 8.05, 9.23
ProM transcript--CCCA--Buffer H--3.5 mM MgCl2--20 oC
	Time	% fMPS	% fMPV
	20	13.1, 12.2, 15.8
	40	22.4, 26.4, 23.5	1.39, 3.15, 1.98
	60	49.2, 54.3, 47.4	4.54, 6.92, 5.35
	100		11.95, 9.79, 13.23
	120	74.8, 76.8, 72.2	16.24, 18.01, 15.66
